# Supplementary material for: A Comprehensive Insight and In Silico Analysis of CircRNAs in Hepatocellular Carcinoma: A Step toward ncRNA-Based Precision Medicine
Source: Cells. 2024 Jul 24;13(15):1245. doi: 10.3390/cells13151245 (PMC11312109; doi:10.3390/cells13151245)
Supplement: Supplementary file 1 [file cells-13-01245-s001.zip]

Archive with 1 entries (1 files):
- cells-3046889-supplementary.pdf
